# Supplementary material for: Deep amoA amplicon sequencing reveals community partitioning within ammonia-oxidizing bacteria in the environmentally dynamic estuary of the River Elbe
Source: Sci Rep. 2020 Oct 13;10:17165. doi: 10.1038/s41598-020-74163-0 (PMC7555866; doi:10.1038/s41598-020-74163-0)
Supplement: Supplementary file 2 — Supplementary Information 2. [file 41598_2020_74163_MOESM2_ESM.xlsx]

## Sheet: Tabelle1
	W_Autumn	K_Autumn	H_Autumn	S_Autumn	R_Autumn	O_Autumn	St_Autumn	W_Winter	K_Winter	H_Winter	S_Winter	R_Winter	O_Winter	St_Winter	W_Spring	K_Spring	H_Spring	S_Spring	R_Spring	O_Spring	St_Spring	W_Summer	K_Summer	H_Summer	S_Summer	R_Summer	O_Summer	St_Summer
Nitrosomonas aestuarii strain Nm36	0	0	0	0	0.000221922	0	0	0	0.00208482	0.00049775	0	0.000380597	0.0766538	0	0.0162277	0.283843	0.0637037	0.444027	0	0	0	0	0.0974089	0	0.0197949	0.00104239	0	0
Nitrosomonas communis strain Nm110	0	0	0	0	0.00088769	0	0	0	0	0	0	0.000380597	0	0	0	0.203785	0	0.00853898	0.0792021	0	0	0	0.0779271	0	0.0158359	0.114663	0.00208058	0.00542417
Nitrosospira sp. strain Nsp2	15.5552	13.6289	27.7291	3.50737	71.2029	62.6542	79.6363	1.08959	2.70263	3.24035	1.75792	31.4819	35.0947	28.0063	2.90314	8.84279	5.30902	6.87388	9.77853	49.8636	36.0733	1.66599	2.16248	2.50137	2.94153	11.4903	25.9386	46.7826
Nitrosomonas europaea	0	0	0	0	0.000221922	0.000336597	0.000288749	0	0	0	0	0	0	0	0	0	0	0	0.00953359	0	0.000410199	0	0	0	0	0	0	0
Nitrosomonas europaea	0.0155101	0.0186874	0	0	0.00088769	0	0	0.00542626	0.0416965	0.063712	0.295483	0.0388209	0.00176622	0.058709	0.00324554	0.0582242	0.00113757	0.0341559	0.459079	0.00523756	0.0352771	0.0384807	0	0.0528608	0.0514668	0.00104239	0	0.000904028
Nitrosomonas europaea strain AOB S1	0.00121648	0	0	0	0.00110961	0.000336597	0	0	0.00416965	0.00248875	0.0109808	0.00152239	0	0.00158673	0.00162277	0.00727802	0.00113757	0	1.29143	0.00314253	0.010255	0	0	0.00422887	0.011877	0	0	0
Nitrosomonas europaea strain Nm50	0	0	0	0	0	0	0	0	0	0	0.00898428	0.0407239	0.0586384	0.00052891	0	0.00727802	0	0.017078	0.0660018	0	0.0012306	0	0	0.00422887	0	0	0.00104029	0
Nitrosomonas eutropha strain Nm14	0	0	0	0	0	0.00168299	0	0	0	0	0	0.000380597	0.00353243	0.00264455	0	0	0	0	0	0	0	0	0	0	0	0	0.00312087	0
Nitrosomonas eutropha strain Nm57	0	0	0	0	0	0	0	0	0.000694942	0.001991	0.000998253	0.000380597	0	0	0.00162277	0.014556	0	0.017078	0.0792021	0.00523756	0.0106652	0	0	0	0.00395898	0	0.00104029	0
Nitrosomonas eutropha strain Nm57	0	0	0	0	0	0	0	0	0	0.037829	0.0309458	0.00761194	0.0734746	0.00052891	0	0	0	0.00853898	0.00953359	0	0.104601	0	0	0.0528608	0	0	0	0
Nitrosomonas halophila strain Nm1	0.00212884	0.00143749	0.000839042	0.00176427	0.00177538	0.0222154	0.0410023	0.0374412	0.0347471	0.061721	0.186673	0.0376791	0.0233141	0.235365	0.0827613	0.0873362	0.280979	0.153702	0.0198005	0.0956727	0.137417	0.117706	0.0584454	0.0993784	0.102934	0.582698	1.42312	0.19301
Nitrosomonas marina isolate SF_AOB_F12	4.38663	3.39536	0.936371	0.0112913	0.132932	0.0319767	0.0228111	3.74846	2.48789	1.53705	0.682805	0.374127	0.0173089	0.017454	24.7635	9.19942	5.47169	4.79891	0.893224	0.0178077	0.0963968	15.9718	4.05221	2.20112	3.46411	0.707786	0.0291281	0.0442974
Nitrosomonas mobilis	0.000304121	0	0	0	0	0.000336597	0	0	0	0.0308605	0	0.000761194	0.000706487	0.0359659	0	0	0.0875926	0	0.0689352	0.0146652	0.0430709	0	0	0.00211443	0	0	0.0946664	0.000452014
Nitrosomonas nitrosa strain Nm90	0.000304121	0.00718747	0.00461473	0.000352854	0	0	0	0	0.0111191	0.00945725	0	0	0.00600514	0.0142806	0.0227188	0	0.0534656	0.0341559	0.0366676	0.0254894	0.0016408	0	0	0	0	0	0	0
Nitrosomonas oligotropha strain Nm75	0.128947	0.235749	0.00251713	0.00211713	0.00843305	0.00774174	0.0109724	0.217593	0.350945	0.217517	0.916396	0.0905821	0.0572254	0.0994351	0.0616653	0.181951	0.0318518	0.0853898	0.801555	0.222422	0.20592	0.0339536	0.116891	0.0401742	0.0989746	0.0437806	0.0343296	0.0506256
Nitrosomonas oligotropha strain Nm75	0.196462	0.388123	0.0188785	0.00635138	0.45605	0.177723	0.116654	0.262088	4.06819	2.96161	8.41527	2.3087	0.77219	0.4903	0.543628	0.378457	0.865688	0.691657	1.20343	0.203217	0.139878	0.986917	0.720826	0.513807	1.13227	0.459696	0.846796	0.158205
Nitrosomonas sp. F5 strain F5	0.469562	0.634654	10.1432	11.9455	1.90432	2.44908	0.296834	0.0222477	0.180685	0.431549	0.137759	3.62633	1.20421	0.199928	0.175259	0.0873362	0.0705291	0.734352	2.79407	0.163063	4.54542	0.0882792	0.116891	0.0507464	0.11877	0.0833915	0.53783	0.108031
Nitrosomonas sp. GH22	0	0.0488748	0.000419521	0.000705709	0.000443845	0.000336597	0.00202124	0.00271313	1.29051	0.977581	0.509109	0.517612	0.00494541	0.00264455	0.381351	1.52838	0.183148	5.31978	1.14476	0.00523756	0.00697339	0.0701707	0.837717	0.078234	1.21937	0.00312718	0.00104029	0.00135604
Nitrosomonas sp. Is79A3	50.6254	51.021	0.516011	0.121029	0.635808	0.74388	0.81456	58.7696	53.2777	56.8212	47.9092	25.0414	28.0415	29.2191	49.4199	59.5051	69.4859	48.843	44.5849	19.1415	12.4684	51.0978	53.7502	57.7684	54.1827	60.5204	30.2277	23.8302
Nitrosomonas sp. Is79A3	0.0291956	0.0675622	0.00167808	0	0.00643575	0.00504896	0.00750746	0.0347281	0.0514257	0.029865	0.0179686	0.0255	0.00777135	0.00899147	0.0340782	0.0946143	0.0170635	0.0341559	0.103403	0.132336	0.0713747	0.0294264	0	0.0592041	0.102934	0.0177207	0.00624174	0.00406813
Nitrosomonas sp. Is79A3	0.0440975	0.149499	0.0780309	0.00564567	0.0703494	0.0844859	0.0978858	0.0124804	0.0382218	0.035838	0.0409284	0.0666045	0.0596981	0.0724607	0.0292099	0.0800582	0.0295767	0.0597729	0.333676	0.429131	0.462294	0.015845	0.0194818	0.0126866	0.0237539	0.0302294	0.0187252	0.0230527
Nitrosomonas sp. Is79A3	0	0.000718747	0	0	0	0	0	0	0.00972918	0.0069685	0.000998253	0	0	0	0	0	0	0	0	0	0	0	0	0	0	0	0	0
Nitrosomonas sp. Is79A3	0.0261544	0.0244374	0.0172004	0.00423425	0.0241895	0.020869	0.0193462	0.0119378	0.0159837	0.0144348	0.0229598	0.0255	0.0515735	0.0227431	0.00649108	0.0218341	0.0113757	0.00853898	0.239806	0.118718	0.10255	0.00679071	0	0.0063433	0.0277129	0.0125087	0.0156044	0.00678021
Nitrosomonas sp. Is79A3	0	0.00143749	0	0	0	0.000336597	0	0.0021705	0.000694942	0.00447975	0	0.000380597	0	0	0	0	0	0	0.0110003	0.00803092	0.00533259	0	0	0	0	0	0.00104029	0
Nitrosomonas sp. Is79A3	0.144457	0.170343	0	0	0.00110961	0.000336597	0.000577497	0.18178	0.191109	0.167742	0.195658	0.123694	0.150482	0.117418	0.235302	0.0800582	0.290079	0.17078	0.413611	0.225564	0.131674	0.373489	0.272745	0.150125	0.190031	0.14385	0.0686592	0.342627
Nitrosomonas sp. Is79A3	0.000608241	0.00287499	0	0	0	0	0	0	0	0	0	0	0	0	0	0	0	0	0	0	0.000820398	0	0	0	0	0	0	0
Nitrosomonas sp. IWT514	0	0	0	0	0	0	0	0	0	0.0403178	0	0	0	0	0	0	0	0	0	0.00104751	0	0.00452714	0	0	0	0	0.345376	0
Nitrosomonas sp. LT-1	0	0	0	0	0	0.0114443	0.000288749	0	0.000694942	0.00348425	0.0618917	0.00608955	0.388214	0.00158673	0	0	0.00113757	0.0426949	0.000733353	0.032822	0.0016408	0.00452714	0	0.0824629	0.0197949	0	0.00104029	0
Nitrosomonas sp. Nm58	0.00182472	0.062531	0.0146832	0	0.0295157	0	0.00173249	0.00651151	0.0333572	0.0009955	0	0.0962911	0.0434489	0.0534199	0.0146049	0	0	0.00853898	0.000733353	0.0118718	0.0594789	0	0	0	0	0.039611	0.329772	0.0063282
Nitrosomonas sp. Nm59	2.28729	3.45717	0.0348203	0.00846851	0.0159784	0.024235	0.0282974	0.582238	0.666449	0.933779	0.753681	0.869284	0.936448	0.608247	0.727001	0.465793	0.73828	0.5038	0.86609	0.288415	0.28837	0.588528	1.01305	0.87749	0.938279	0.546215	0.520145	0.611123
Nitrosomonas sp. Nm59	1.56409	2.22237	0.0117466	0.00705709	0.0450502	0.0414015	0.0678559	2.74243	4.91741	5.40656	12.8016	2.03087	1.45925	1.95961	1.64224	1.71033	2.31381	1.22107	2.56674	0.82509	0.790864	0.72887	1.22735	1.10373	1.02538	0.943367	1.74249	1.68601
Nitrosomonas sp. Nm84	0.134725	0.192624	0.000419521	0	0	0	0.000577497	0	0	0.00049775	0.000998253	0	0	0	0.139558	0.174672	0.0807672	0.409871	0.0557348	0.00628507	0.0012306	0	0	0	0	0	0	0
Nitrosomonas sp. Nm84	7.14714	8.13622	0.0344007	0.0172899	0.0308472	0.0333231	0.0978858	20.9237	13.4937	12.6075	1.7719	3.1346	1.82097	1.3593	7.03471	5.87336	6.80151	4.26949	3.27662	0.343584	0.456552	17.1692	21.9755	20.8673	19.8583	8.12859	1.2057	0.284769
Nitrosomonas sp. Nm86	0.742054	0.909215	0.00167808	0	0.00310691	0.00706854	0.00577497	1.35439	0.767215	0.790925	0.299476	0.342918	0.215478	0.168722	0.436525	0.451237	0.484603	0.469644	0.488413	0.206011	0.109523	1.03219	1.51958	1.61331	1.28271	0.769287	0.163326	0.00768424
Nitrosomonas sp. Nm86	0.0264585	0.0747497	0.000419521	0.000352854	0.000221922	0	0	0.00976727	0.0187634	0.0029865	0.00299476	0.00152239	0.00211946	0	0.0113594	0	0.0034127	0	0.0161338	0.00698341	0.0016408	0.00226357	0	0.00845773	0.011877	0	0.00104029	0.000904028
Nitrosomonas sp. NP1	0.000912362	0.00287499	0.000419521	0	0.00221922	0	0	0	0	0.0069685	0.00499127	0.0186493	0.00141297	0.00264455	0.00162277	0	0.0113757	0.017078	0	0.012221	0	0	0	0.0126866	0	0	0	0.0176286
Nitrosomonas sp. OZK11	0	0	0	0	0	0.00100979	0	0	0	0	0	0	0	0	0	0	0	0	0	0	0	0	0	0	0	0	0	0
Nitrosomonas sp. PY1	0.0194637	0.0222812	0	0	0.000221922	0	0	0.00108525	0.0180685	0.0293673	0.000998253	0.0369179	0.0349711	0.00793365	0	0	0.034127	0.00853898	0.0513347	0.0104751	0	0	0	0.00422887	0	0	0	0.000904028
Nitrosomonas sp. PY1	0.000304121	0.000718747	0	0	0	0	0	0	0	0	0	0	0	0	0	0	0	0	0	0.00104751	0.000410199	0	0	0	0	0	0	0
Nitrosomonas sp. PY1	1.93451	2.24465	0.00629282	0.00317569	0.0102084	0.0100979	0.0153037	2.74569	1.827	1.51167	0.44023	0.890217	0.293898	0.31523	1.35988	1.17904	0.974894	0.913671	0.354209	0.0342187	0.0287139	4.09933	6.50692	7.25251	6.91635	2.36936	0.139399	0.12792
Nitrosomonas sp. PY1	0.00608241	0.0222812	0.000419521	0	0	0.000336597	0.00519748	0.00379838	0.00903424	0.0049775	0.0169703	0.00647015	0.00635838	0.011636	0.00486831	0	0.00227513	0	0.132004	0.0764683	0.0611197	0	0	0	0	0.00833915	0.0104029	0.00904028
Nitrosomonas sp. PY1	0.0541335	0.138718	0.00293665	0	0.00355076	0.00807833	0.010395	0.0320149	0.0938171	0.0925815	0.0359371	0.0464329	0.0243738	0.035437	0.0389465	0.0727802	0.0284391	0.0426949	0.353476	0.27375	0.158337	0.0271628	0.0389636	0.0169155	0.0554258	0.0125087	0.0104029	0.00587618
Nitrosomonas sp. PY1	1.40017	1.99812	0.0113271	0.00529282	0.0272965	0.027601	0.0912446	0.74177	3.11403	3.38122	10.7921	2.41831	1.50058	1.21068	0.430034	0.298399	0.779233	0.640424	4.56732	1.42636	1.0739	0.217303	0.136372	0.289677	0.459242	0.441975	0.897771	1.12506
Nitrosomonas sp. strain Nm173	1.77698	1.92265	0.00964899	0.00529282	0.0246334	0.0164933	0.0222336	4.21458	2.46148	2.33644	5.11505	1.97949	2.19682	1.90249	0.55661	0.538574	0.805397	0.33302	0.49648	0.14735	0.0570177	2.12323	2.86382	2.78259	2.20911	2.10564	1.1464	1.8962
Nitrosomonas sp. strain Nm173	0.00973186	0.0237187	0	0	0	0	0.000577497	0.0206198	0.0083393	0.011946	0.0139755	0.0148433	0	0	0.0129822	0	0.0125132	0	0	0	0	0.015845	0	0.0317165	0.00791797	0.00938155	0	0
Nitrosomonas urea strain Nm10, clone pNU.2	2.71123	1.91618	0.172004	0.00529282	0.0317349	0.0107711	0.00519748	1.08362	0.373879	0.385756	0.279511	0.154903	0.101028	0.16978	0.150918	0.225619	0.300317	0.179319	2.42813	0.101609	0.00861418	0.405179	0.175336	0.315051	0.241498	0.30021	0.366182	0.1234
Nitrosomonas ureae strain Nm13	0.00212884	0.0380936	0	0	0.00244115	0.0289474	0.00461998	0.0113951	0.0423914	0.150321	0.0359371	0.292679	0.182274	0.332685	0.0162277	0.0363901	0.747381	0.0683118	0.591082	0.181569	0.259656	0.0203721	0	0.0211443	0.0395898	0.0260599	0.0780218	0.292905
Nitrosomonas ureae strain Nm13	1.49719	0.827278	0.0226541	0.00670423	0.0390583	0.020869	0.0153037	0.333715	0.382218	0.438518	0.294485	0.55453	0.414001	0.441111	0.389465	0.327511	0.482328	0.657501	0.453945	0.376057	0.260476	0.280683	0.175336	0.222015	0.122729	0.373177	0.209098	0.381048
Nitrosospira briensis C-57	0.0559582	0.0129374	1.5107	0.0183484	0.492002	0.251775	0.156791	0.00108525	0.00138988	0.0029865	0.00199651	0.00647015	0.00671162	0.0338503	0.0373237	0	0	0.017078	0.0616016	0.467539	0.695288	0.00226357	0	0.00211443	0.00395898	0	0.00208058	0
Nitrosospira briensis strain Nsp10	0.496933	0.395311	2.13998	0.690536	2.36125	5.06343	2.20257	0.0406969	0.280061	0.346434	0.31445	2.08377	4.01496	2.77678	1.42642	1.36099	0.086455	0.648963	0.962892	0.985708	2.34265	0.278419	0.155854	0.0930351	0.0593848	1.14351	5.05789	2.09418
Nitrosospira briensis strain Nsp10	0.384104	0.163874	2.85988	0.0571624	2.09406	2.55309	1.77783	0.00705414	0.0152887	0.0283718	0.0109808	0.266418	0.185453	8.06853	0.0811385	0.123726	0.00910053	0.0512339	0.150337	0.324729	1.67854	0.015845	0	0.00422887	0.011877	0.00729676	0.00520145	0.0207927
Nitrosospira sp. 39-19	0.00851537	0.00431248	0.107817	0.0493996	0.051486	0.0215422	0.0421573	0.00162788	0.000694942	0.00447975	0.00698777	0.00494776	0.00565189	0.00581801	0.021096	0	0.0182011	0.0853898	0.0146671	0.0247911	0.352361	0	0	0.00422887	0.0158359	0.0125087	0.0208058	0.00858827
Nitrosospira sp. 39-19	0.0997515	0.227843	0.0729967	0.0190541	0.025743	0.0124541	0.0329173	0.0548052	0.0646296	0.0413133	0.0439231	0.0163657	0.00918433	0.00899147	0.253152	0.211063	0.0898677	0.187858	0.50748	0.0677391	0.34949	0.276156	0.155854	0.0761196	0.0950156	0.0198055	0.00728203	0.0063282
Nitrosospira sp. 39-19	1.63495	1.57334	13.3089	4.302	6.28395	8.66065	3.08326	0.0775955	0.161226	0.228467	0.296481	3.76449	7.3139	9.80388	0.574461	0.189229	0.119444	1.5114	0.772954	4.41491	5.7071	0.38028	0.194818	0.0993784	0.348391	2.74775	6.80454	9.15148
Nitrosospira sp. 39-19 strain 39-19	0.000912362	0	0.0268494	0.00105856	0.0230799	0.000673194	0.0418686	0	0	0	0	0	0	0	0	0	0	0	0.00366676	0.00907843	0.0172284	0	0	0	0	0	0	0
Nitrosospira sp. 40KI	0	0	0	0	0	0	0	0	0	0	0	0	0.00105973	0	0.0600425	0.0436681	0	0.0768508	0	0	0	0	0	0	0	0.0364838	0	0
Nitrosospira sp. APG3	0.0638653	0.0740309	0.0868409	0.207831	1.20659	0.0245716	0.114056	0.0108525	0.0132039	0.0303628	0.0139755	0.0791642	2.12864	0.372353	0.0308326	0.00727802	0.0420899	0.0683118	2.26313	0.27375	0.506186	0.0203721	0.0389636	0.0063433	0.0158359	0.0125087	0.0749009	0.730455
Nitrosospira sp. En13	0.0310203	0.00143749	0.00293665	0.00317569	0.0561464	0.0148103	0.0626585	0	0.0111191	0.00248875	0.00199651	0.0791642	0.0572254	1.53014	0.00486831	0.014556	0	0.0341559	0.00733353	0.121162	0.0894234	0.00905428	0	0	0	0.0156359	0.0853038	0.0361611
Nitrosospira sp. F3	0.000608241	0.306905	0.00461473	0.00105856	0.00710152	0.00572215	0.00981745	0.215965	5.67698	2.99646	3.40704	2.6657	0.0257868	0.0290901	1.21383	2.34352	0.593809	11.2031	4.76386	0.0139668	0.0172284	0.00452714	0.311709	0.0845773	0.823469	0.00521197	0.120674	0
Nitrosospira sp. III2 strain III2	1.25419	1.11621	4.2229	5.33445	3.82217	8.01438	5.46717	0.158447	0.322453	0.631147	0.798602	3.17837	5.53815	4.70307	2.0739	1.72489	1.36508	2.81786	3.89997	4.55877	14.6679	0.995971	0.526008	0.226244	0.356309	2.65185	12.9558	5.32699
Nitrosospira sp. L115	0.20224	0.059656	0.0406936	0.0239941	0.13737	1.203	0.0742084	0.0374412	0.0750537	0.336977	0.175693	1.10982	0.613937	0.224787	1.37124	0.720524	0.171772	0.426949	1.14623	0.224517	3.33615	0.0701707	0.116891	0.0296021	0.0356309	0.264768	0.732364	0.372008
Nitrosospira sp. L115	0	0	0	0	0	0	0	0	0	0.00049775	0	0.000380597	0	0	0	0	0	0	0	0.00907843	0	0	0	0	0	0	0	0
Nitrosospira sp. L13	0.0513964	0.0467186	0.0457278	0.00846851	0.071459	2.57699	0.0464885	0.0222477	0.0326623	0.0293673	0.0628899	6.58776	0.172736	0.129054	0.0227188	0.0727802	0.00796296	0.0768508	0.199472	0.295747	0.755587	0.015845	0.0584454	0.014801	0.0475078	0.112579	1.4304	0.43755
Nitrosospira sp. Nl5	0.461959	0.0704372	0.0914556	1.03986	0.0665767	0.221144	0.178447	0.0162788	0.0410015	0.0831243	0.094834	0.354717	1.32784	0.578099	0.120085	0.0873362	0.0500529	0.307403	0.418011	0.591495	0.281807	0.201458	0.0974089	0.0126866	0.0356309	0.751566	1.19425	0.564566
Nitrosospira sp. Np39-19	0.000912362	0	0.0331422	0.0038814	0.0588094	0.000673194	0.0176137	0	0	0	0	0	0.000353243	0	0	0	0.00113757	0	0.000733353	0.00768175	0.00779378	0	0	0	0	0	0	0
Nitrosospira sp. Np39-19	0.0106442	0.0194062	0.0113271	0.000352854	0.00532614	0.00134639	0.00433123	0.00379838	0.00555953	0.0009955	0.000998253	0.00647015	0	0	0.0438148	0.0436681	0.00796296	0.0256169	0.0616016	0.00628507	0.0918846	0.0135814	0	0	0.00395898	0.00416958	0.00104029	0.00180806
Nitrosospira sp. Nsp1	0	0.00143749	0.000839042	0.00105856	0.000443845	0.000673194	0.000288749	0	0	0.0009955	0	0	0.000353243	0	0	0	0	0	0	0.00244419	0.000820398	0	0	0	0	0	0	0
Nitrosospira sp. Nsp12	0.0617365	0.0495935	0.226122	0.186307	0.185527	1.08452	0.839103	0.00705414	0.00416965	0.0303628	0.0169703	0.192963	0.137412	0.177714	0.0146049	0.00727802	0.034127	0.0939288	0.10927	0.429131	0.487317	0.0497985	0.0389636	0.0190299	0.00791797	0.0771372	0.435882	0.350311
Nitrosospira sp. Nsp12	0.222312	0.0797809	0.14054	0.178897	0.0570341	0.124204	0.135423	0.0396117	0.036137	0.0841198	0.0768655	0.103903	0.145183	0.144921	0.22232	0.218341	0.0796296	0.307403	0.313875	0.177029	0.233814	0.205985	0.233781	0.0211443	0.158359	0.292913	0.540951	0.147357
Nitrosospira sp. Nsp14	0.316589	0.638247	0.261781	0.116089	0.599412	0.768788	0.395297	0.0119378	0.141073	0.110998	0.0898428	2.1774	0.699775	1.60524	0.608539	0.363901	0.0580159	0.41841	0.398211	5.28365	0.808092	0.0407443	0	0.0190299	0.00395898	0.726549	1.34718	0.706498
Nitrosospira sp. Nsp2	0.0973186	0.166749	0.00209761	0.000705709	0.00932074	0.0124541	0.0158812	0.0195345	0.0222381	0.0209055	0.0189668	0.0323508	0.0215478	0.0243299	0.00973662	0.0218341	0.00796296	0.0256169	0.0821355	0.127098	0.0779378	0.0135814	0	0.0169155	0.0197949	0.0104239	0.00312087	0.00858827
Nitrosospira sp. Nsp41	1.26909	0.821528	34.7036	72.0511	6.89313	0.407283	3.6056	0.0352707	0.0368319	0.131406	0.550037	0.156045	1.23988	0.743648	0.111971	0.232897	0.13537	3.3729	1.39704	4.40374	5.34654	0.119969	0.136372	0.0930351	0.443406	0.0364838	0.3589	1.25886
Nitrosospira sp. SJ01	0.0793755	0.136562	0.284016	0.0366969	0.314242	1.30061	0.174982	0.0157362	0.0257128	0.0413133	0.00499127	0.121791	0.09149	0.115302	0.0178505	0.160116	0.0193386	0.0768508	0.530947	1.86736	1.95173	0	0	0.0190299	0.0197949	0.0166783	0.00520145	0.0113004
Nitrosospira sp. TCH711	0.0997515	0.00718747	0.039435	0.00246998	0.10963	0.846879	0.0109724	0.00108525	0.036137	0	0.147741	0.253097	0.329576	1.35031	0.00486831	0.0363901	0.0102381	0.0426949	0.575682	0.0684374	1.72284	0.047535	0.0194818	0.00422887	0.589889	0.523282	0.362021	0.101703
Nitrosovibrio tenuis	0.153277	0.0172499	0.00209761	0.000705709	0.353966	0.38574	0.0710322	0.0162788	0.0083393	0.0248875	0	0.0525224	0.605812	0.387162	0.0259643	0	0.236614	0	0.23834	0.200773	0.201818	0.0226357	0	0.0549753	0.00791797	0.244963	2.03689	0.536089
Abbreviations
K=Köhlfleet
H=Hansahafen
S=Sandauhafen
R=Reiherstieg-Vorhafen
O=Oortkaten
St=Stover Strand
W=Wedel
