# Supplementary material for: Deep amoA amplicon sequencing reveals community partitioning within ammonia-oxidizing bacteria in the environmentally dynamic estuary of the River Elbe
Source: Sci Rep. 2020 Oct 13;10:17165. doi: 10.1038/s41598-020-74163-0 (PMC7555866; doi:10.1038/s41598-020-74163-0)
Supplement: Supplementary file 3 — Supplementary Information 3. [file 41598_2020_74163_MOESM3_ESM.xlsx]

## Sheet: Tabelle1
							Elbe Water (Station Seemannshöft km 628.9, FGG database)					Elbe Water (Station Bunthaus km 609.8, FGG database)					Eluate												Sediment
	Site	Sampling Date	Q	river km	Water_depth*		Temperature	pH	Conductivity	Salinity		Temperature	pH	Conductivity	Salinity		pH	Conductivity	Salinity	Ammonia	Nitrate	Nitrite	Total_N	O2	Phosphate	Sulfate	DOC		Fraction < 20 µm	Fraction 20 - 63 µm	Fraction 63 - 100 µm	Fraction 100 - 200 µm	Fraction 200 - 630 µm	Fraction 630 - 1000 µm	Fraction 1000-2000 µm	Fraction > 2000 µm	Fraction < 63 µm	Fraction > 63 µm	TOC (C) (Dry Matter)	Nitrogen (Dry Matter)	Phosphorus (Dry Matter)	Sulfur (Dry Matter)	Arsenic <20 µm	Lead <20 µm	Cadmium <20 µm	Chromium <20 µm	Copper <20 µm	Nickel <20 µm	Mercury <20 µm
			m3/s	km	m NHN		Celsius		myS/cm	PSU		Celsius		myS/cm	PSU			myS/cm	PSU	mmol/l	mmol/l	mmol/l	mmol/l	mg O2/l	mmol/l	mmol/l	mg/l		wt% DM	wt% DM	wt% DM	wt% DM	wt% DM	wt% DM	wt% DM	wt% DM	wt% DM	wt% DM	wt% DM	mg/kg DM	mg/kg DM	mg/kg DM	mg/kg DM	mg/kg DM	mg/kg DM	mg/kg DM	mg/kg DM	mg/kg DM	mg/kg DM
	W_Autumn	2013-09-02	353	643-644	16.3		19.6	7.6	1050	0.5373		18.5	8.4	1090	0.5581		7.24	1567	0.6	0.535458	0	0.000428366	0.499761	0.153131	0.00231649	0.770331	2.18805		30.4	36.6	22.7	9.2	0.6	0.2	0.1	0.1	67	33	2.6	3080	1200	3000	29	80	2	81	53	44	1.4
	K_Autumn	2013-09-02	353	629	11.5		19.6	7.6	1050	0.5373		18.5	8.4	1090	0.5581		7.01	1628	0.6	1.94907	0.0499761	0.00164207	3.14135	0.131255	0.00810771	0.395575	4.58341		55.9	29.8	12.5	1.4	0.1	0.1	0.1	<0.1	85.7	14.3	3.8	4620	1900	4200	31	87	3	85	74	43	1.8
	H_Autumn	2013-09-02	353	621.5 (NE)	10.5		19.6	7.6	1050	0.5373		18.5	8.4	1090	0.5581		7.16	2500	1.2	6.05425	0.064255	0.00192765	6.63968	0.092191	0.00926595	0	20.7898		43.4	28.6	21.4	5.1	1.2	0.2	0.1	0.1	72	28	3.9	5430	1600	3200	30	86	4.4	66	83	40	2.3
	S_Autumn	2013-09-02	353	621.5 (SE)	15.5		19.6	7.6	1050	0.5373		18.5	8.4	1090	0.5581		7.15	2790	1.3	5.99713	0.0856733	0.00221323	8.06757	0.0493769	0.00768653	0	11.573		45.4	25.4	22	6.1	0.4	0.2	0.2	0.3	70.8	29.2	4.4	5920	1900	3400	34	96	5.6	74	87	45	2.7
	R_Autumn	2013-09-02	353	615.5 (SE)	6.1		19.6	7.6	1050	0.5373		18.5	8.4	1090	0.5581		7.07	3500	1.7	7.22511	0.12137	0.00285578	14.4217	0.0215633	0.00989772	0	12.4056		67	27	2.5	2.3	0.8	0.2	0.2	0.2	94	6	7.3	10180	2600	4600	36	98	6.6	68	87	45	3.4
	O_Autumn	2013-08-30	364	607	2		20.5	7.7	943	0.48166		19.8	8.6	1050	0.5373		7.1	1960	0.8	4.3979	0.0285578	0.0012851	5.49737	0.0612523	0.00895007	0.281067	2.76004		56.6	36.7	2.8	2.4	1	0.1	0.1	0.3	93.3	6.7	5.7	6570	3200	6800	38	112	8.2	90	122	47	4
	St_Autumn	2013-08-30	364	597	2.5		20.5	7.7	943	0.48166		19.8	8.6	1050	0.5373		6.82	1623	0.6	5.11184	0	0.0012137	5.49737	0.116567	0.00484357	1.19714	3.13137		37.3	35.5	3	13.3	10.1	0.3	0.2	0.4	72.8	27.2	4.2	4820	1700	4800	36	114	8.2	77	110	45	3.1
	W_Winter	2013-12-16	785	643-644	16.3		5	8	977	0.49934		4.7	8	1040	0.5321		7	1193	0.4	0.012851	0.713944	0.00521179	0.728223	0.0987537	0.00157942	0.968119	0.153197		30.7	39.1	19.4	9.2	1.4	0.1	0.1	0.1	69.8	30.2	2.3	2290	1100	2900	35	88	2	91	57	46	1.4
	K_Winter	2013-12-16	785	629	11.5		5	8	977	0.49934		4.7	8	1040	0.5321		7.23	1504	0.6	0.0221323	0.76392	0.0143503	0.792478	0.151881	0.00242178	0.83279	0.424621		39.6	43.9	13.7	2	0.5	0.2	0.1	0.1	83.5	16.5	3.2	3580	1600	3700	35	96	3	91	75	46	1.7
	H_Winter	2013-12-13	678	621.5 (NE)	10.5		4.6	8	982	0.50194		4.7	8	1040	0.5321		7.11	1265	0.4	0.00571155	0.528319	0.00578295	0.528319	0.129692	0.00189531	1.19714	0		9.1	48	34.2	6.9	0.8	0.3	0.4	0.3	57.1	42.9	2	2080	1100	2100	40	114	4.4	93	103	50	2.2
	S_Winter	2013-12-16	785	621.5 (SE)	15.5		5	8	977	0.49934		4.7	8	1040	0.5321		6.97	1364	0.5	0.0321275	0.478343	0.0134935	0.485482	0.119067	0.00242178	1.17632	0.226465		18.7	39.2	31.9	8.2	1.1	0.2	0.2	0.6	57.9	42.1	2.3	2310	1100	1900	41	114	4.4	99.5	99	51	2.2
	R_Winter	2013-12-16	785	615.5 (SE)	6.1		5	8	977	0.49934		4.7	8	1040	0.5321		7.02	2030	0.9	5.96857	0.114231	0.00364111	n.d.	0.0840657	0.0083183	0.260247	4.32115		60.5	27.8	2.9	3.7	3.6	0.4	0.7	0.4	88.3	11.7	5.7	7060	2800	4800	46	123	7.2	93	112	52	3.1
	O_Winter	2013-12-13	678	607	2		4.6	8	982	0.50194		4.8	8	996	0.50922		7.13	1897	0.8	3.71251	0.064255	0.00184198	n.d.	0.0937535	0.00810771	0.291477	1.93994		62.6	34	1.7	1	0.3	0.2	0.1	0.1	96.6	3.4	6.2	6890	3100	5800	43	124	7.9	93	123	52	3.7
	St_Winter	2013-12-13	678	597	2.5		4.6	8	982	0.50194		4.8	8	996	0.50922		7.04	1636	0.6	3.08424	0.0428366	0.00157068	n.d.	0.103129	0.00705476	0.957709	2.15641		39	27	4.2	20.9	8	0.3	0.2	0.3	66	34	4.7	5250	2000	4300	43	123	7.6	89	109	52	3.4
	W_Spring	2014-04-28	386	643-644	16.3		15.2	7.7	1040	0.5321		17.3	8.7	1070	0.5477		7.11	1377	0.5	0.00713944	1.33508	0.00799617	1.46359	0.13688	0.00168472	1.06181	1.44871		36.2	20.6	14.9	16.7	11.3	0.2	0.1	0.1	56.8	43.2	2	1920	870	2700	34	80	1.6	76	50	40	1.1
	K_Spring	2014-04-28	386	629	11.5		15.2	7.7	1040	0.5321		17.3	8.7	1070	0.5477		7.92	1901	0.8	1.06378	0.0713944	0.00214183	1.57068	0.213758	0.00979243	1.36369	5.93637		68.5	26.1	3.5	1	0.5	0.2	0.1	-0.1	94.6	5.4	4.1	3910	1700	5300	34	80	1.9	87	62	41	1.3
	H_Spring	2014-04-28	386	621.5 (NE)	10.5		15.2	7.7	1040	0.5321		17.3	8.7	1070	0.5477		7.12	2510	1.2	3.87672	0.0785338	0.00228462	4.42645	0.146881	0.037485	0	14.154		44.7	36.2	14	3	1.6	0.2	0.2	0.1	80.9	19.1	3.6	4620	1600	4000	33	90	3.4	85	79	40	1.6
	S_Spring	2014-04-29	374	621.5 (SE)	15.5		15.7	7.7	1040	0.5321		17.3	8.7	1070	0.5477		7.22	2670	1.3	4.11232	0.12851	0.00406948	5.21179	0.122192	0.0615975	0	28.4746		51.9	37.6	8.4	1.4	0.3	0.2	0.1	0.1	89.5	10.5	3.8	4890	1600	4300	32	89	2.5	82	61	39	1.3
	R_Spring	2014-04-29	374	615.5 (SE)	6.1		15.7	7.7	1040	0.5321		17.3	8.7	1070	0.5477		7.08	2620	1.2	7.89622	0.135649	0.00371251	8.63872	0.0556271	0.0360109	0	12.1308		54.8	33.9	4.5	3.7	2.5	0.1	0.1	0.2	88.7	11.3	5.7	6940	2500	4600	39	94	5.1	73	87	40	2.1
	O_Spring	2014-04-29	374	607	2		15.7	7.7	1040	0.5321		17.3	8.7	1070	0.5477		7.06	2150	0.9	5.26177	0.0571155	0.00185625	5.069	0.0915659	0.00684417	0.197788	7.57658		75.6	20.9	1.6	1	0.5	0.2	0.1	0.1	96.5	3.5	5.2	6760	2800	6100	45	132	8.9	90	127	50	3.7
	St_Spring	2014-04-29	374	597	2.5		15.7	7.7	1040	0.5321		17.3	8.7	1070	0.5477		7.02	1650	0.6	3.64111	0.0356972	0.00171347	4.06948	0.114692	0.00537004	0.89525	5.2703		40.9	18.8	2.9	22.2	14.7	0.1	0.1	0.2	59.7	40.3	4.1	4540	1500	3200	42	119	7.2	80	104	48	2.8
	W_Summer	2014-07-16	457	643-644	16.3		22.7	7.4	1090	0.5581		22.3	8.4	1190	0.6101		7	1266	0.415303	0	0.785338	0	1.14231	0.178132	0.00126354	n.d.	1.16563		37.9	35.7	24	2	<0.1	0.1	0.2	0.1	73.6	26.4	2.1	2300	950	2800	34	80	1.1	83	43	43	2.3
	K_Summer	2014-07-16	457	629	11.5		22.7	7.4	1090	0.5581		22.3	8.4	1190	0.6101		7.27	1909	0.798018	1.14231	0.114231	0	1.85625	0.125005	0.00136883	n.d.	4.49599		72.4	22.6	3	1.3	0.3	0.3	0.1	<0.1	95	5	4.4	4990	1700	4800	35	82	1.2	81	46	44	1.1
	H_Summer	2014-07-17	460	621.5 (NE)	10.5		22.8	7.4	1120	0.5737		22.9	8.5	1110	0.5685		7.22	2730	1.28668	4.06948	0.0999522	0	4.42645	0.0187507	0.00315885	n.d.	9.1585		55	28.7	10.8	3.8	1.4	0.2	-0.1	<0.1	83.7	16.3	4.2	5270	1500	4000	32	79	1.9	75	55	41	1.2
	S_Summer	2014-07-17	460	621.5 (SE)	15.5		22.8	7.4	1120	0.5737		22.9	8.5	1110	0.5685		7.23	2520	1.16169	2.99856	0.107092	0	3.49833	0.0218758	0.00400121	n.d.	7.57658		62.4	28.9	6.1	1.8	0.4	0.3	0.1	<0.1	91.3	8.7	4.6	5560	1600	3900	32	78	1.6	79	49	41	1.2
	R_Summer	2014-07-17	460	615.5 (SE)	6.1		22.8	7.4	1120	0.5737		22.9	8.5	1110	0.5685		7.01	3470	1.72713	11.4231	0.12137	0	13.5649	0.0125005	0.0020006	n.d.	9.99109		41.5	47.5	9	1.5	0.5	<0.1	-0.1	<0.1	89	11	6.7	9400	2100	4300	32	76	4.7	60	71	36	1.4
	O_Summer	2014-07-17	460	607	2		22.8	7.4	1120	0.5737		22.9	8.5	1110	0.5685		6.96	2250	1.00098	6.21131	0.12137	0	6.63968	0.0843782	0.00305355	n.d.	4.16295		39.3	52.2	5.3	2.9	0.1	0.1	-0.1	<0.1	91.5	8.5	5.4	6510	2200	5800	36	94	6.6	72	87	42	2.1
	St_Summer	2014-07-17	460	597	2.5		22.8	7.4	1120	0.5737		22.9	8.5	1110	0.5685		6.84	1495	0.551604	2.64159	0.107092	0	3.42693	0.0968786	0.00294826	n.d.	2.83081		13.4	24.1	18.3	25	17.6	0.7	0.4	0.4	37.5	62.5	3.6	3690	1300	3600	30	83	6.4	64	87	36	2.1
	Abbreviations
	DM=Dry matter
	n.d.=not determined
	Q = Headwater discharge at Neu Darchau (river km 536)
	K=Köhlfleet
	H=Hansahafen
	S=Sandauhafen
	R=Reiherstieg-Vorhafen
	O=Oortkaten
	St=Stover Strand
	W=Wedel
	NE = Northern Elbe
	SE = Southern Elbe
	* maintenance deph
[truncated: 1 more columns]
